# Supplementary material for: Implementation and first experiences with a multimodal mentorship curriculum for medicine-paediatrics residents
Source: Ann Med. 2022 May 11;54(1):1313–9. doi: 10.1080/07853890.2022.2070661 (PMC9103397; doi:10.1080/07853890.2022.2070661)
Supplement: Supplemental Material [file IANN_A_2070661_SM9931.zip]

Archive with 2 entries (2 files):
- Supplemental files/AllanBlitz_SupplementA_020522.docx
- Supplemental files/AllanBlitz_SupplementB_020522.pdf
